# Supplementary material for: Structural Basis of Nucleic Acid Recognition and 6mA Demethylation by Caenorhabditis elegans NMAD-1A
Source: Int J Mol Sci. 2024 Jan 5;25(2):686. doi: 10.3390/ijms25020686 (PMC10815869; doi:10.3390/ijms25020686)
Supplement: Supplementary file 1 [file ijms-25-00686-s001.zip]

Archive with 1 entries (1 files):
- ijms-2789806-supplementary.pdf
